# Supplementary material for: Effects of Ecosystem Recovery Types on Soil Phosphorus Bioavailability, Roles of Plant and Microbial Diversity: A Meta‐Analysis
Source: Ecol Evol. 2025 Apr 25;15(4):e71172. doi: 10.1002/ece3.71172 (PMC12032196; doi:10.1002/ece3.71172)
Supplement: Supplementary file 4 — Appendix S4. [file ECE3-15-e71172-s003.xlsx]

## Sheet: Data
ID	Study	Recovery type	System type	Recovery period	Longitude	Latitude	TP	Bias	TP	Bias	AP	Bias	AP	Bias	MBP	Bias	MBP	Bias	AGB	Bias	AGB	Bias	BGB	Bias	BGB	Bias	LI	Bias	LI	Bias	PR	Bias	PR	Bias	PS	Bias	PS	Bias	PSI	Bias	PSI	Bias
1	1	Ecological restoration	Forest	0-10	30.04	117.53	0.17	0.03735	0.21475	0.03652	6.31	0.02	5.57	0.03													1362.26	50.39	978.1	34.83
2	1	Ecological restoration	Forest	0-10	30.04	117.53	0.13	0.03438	0.18053	0.03007	4.03	0.03	2.01	0.03													1362.26	50.39	978.1	34.83
3	1	Ecological restoration	Forest	＞20	30.04	117.53	0.14032	0.03054	0.13711	0.03827	8.39	0.18	6.26	0.12													1423.06	59.61	1100.15	78.13
4	1	Ecological restoration	Forest	＞20	30.04	117.53	0.11965	0.03875	0.11411	0.03487	4.39	0.26	3.23	0.19													1423.06	59.61	1100.15	78.13
5	1	Ecological restoration	Forest	＞20	30.04	117.53	0.14536	0.03695	0.15813	0.04005	10.58	0.27	8.14	0.24													1598.37	68.37	1468.12	69.49
6	1	Ecological restoration	Forest	＞20	30.04	117.53	0.12936	0.03026	0.12113	0.03635	7.23	0.16	5.11	0.02													1598.37	68.37	1468.12	69.49
7	2	Ecological restoration	Forest	0-10	30.64	103.68	0.13069	0.03037	0.11377	0.02867	8.37	0.24	8.31	0.34																					1.68	0.17	6.63	0.67
8	2	Ecological restoration	Forest	0-10	30.64	103.68	0.13069	0.03037	0.11377	0.02867	10.31	0.36	8.31	0.34																					2.88	0.29	3.34	0.33
9	2	Ecological restoration	Forest	10-20	30.64	103.68	0.13069	0.03037	0.11377	0.02867	8.37	0.24	8.31	0.34																					1.68	0.17	2.94	0.29
10	2	Ecological restoration	Forest	10-20	30.64	103.68	0.13069	0.03037	0.10357	0.03468	10.31	0.36	6.37	0.64																					2.88	0.29	1.35	0.14
11	2	Ecological restoration	Forest	10-20	30.64	103.68	0.13069	0.03037	0.10357	0.03468	8.37	0.24	6.37	0.64																					1.68	0.17	4.04	0.4
12	2	Ecological restoration	Forest	10-20	30.64	103.68	0.13069	0.03037	0.10357	0.03468	10.31	0.36	6.37	0.64																					2.88	0.29	2.84	0.28
13	2	Ecological restoration	Forest	＞20	30.64	103.68	0.13069	0.03037	0.1098	0.02864	8.37	0.24	9.57	0.34																					1.68	0.17	7.29	0.73
14	2	Ecological restoration	Forest	＞20	30.64	103.68	0.13069	0.03037	0.1098	0.02864	10.31	0.36	9.57	0.34																					2.88	0.29	2.11	0.21
15	2	Ecological restoration	Forest	＞20	30.64	103.68	0.13069	0.03037	0.1098	0.02864	8.37	0.24	9.57	0.34																					1.68	0.17	2.89	0.29
16	2	Ecological restoration	Forest	＞20	30.64	103.68	0.13069	0.03037	0.10267	0.02538	10.31	0.36	4.39	0.31																					2.88	0.29	9.55	0.96
17	2	Ecological restoration	Forest	＞20	30.64	103.68	0.13069	0.03037	0.10267	0.02538	8.37	0.24	4.39	0.31																					1.68	0.17	3.68	0.37
18	2	Ecological restoration	Forest	＞20	30.64	103.68	0.13069	0.03037	0.10267	0.02538	10.31	0.36	4.39	0.31																					2.88	0.29	1.11	0.11
19	2	Ecological restoration	Forest	＞20	30.64	103.68	0.13069	0.03037	0.09637	0.03127	8.37	0.24	5.38	0.61																					1.68	0.17	10.09	1.01
20	2	Ecological restoration	Forest	＞20	30.64	103.68	0.13069	0.03037	0.09637	0.03127	10.31	0.36	5.38	0.61																					2.88	0.29	3.65	0.37
21	2	Ecological restoration	Forest	＞20	30.64	103.68	0.13069	0.03037	0.09637	0.03127	8.37	0.24	5.38	0.61																					1.68	0.17	2.98	0.3
22	3	Ecological restoration	Forest	0-10	25.21	108.1	2.99	1.005	4.11	1.23	27.245	36.28	31.92	13.34	10.39	0.36	13.64	0.22
23	3	Ecological restoration	Forest	0-10	25.21	108.1	2.99	1.005	3.91	0.75	27.245	36.28	34.48	28.6	19.37	0.19	21.07	0.78
24	3	Ecological restoration	Forest	10-20	25.21	108.1	2.99	1.005	3.42	1.44	27.245	36.28	20.76	26.07	18.36	0.57	24.55	0.26
25	3	Ecological restoration	Forest	10-20	25.21	108.1	2.99	1.005	3.61	1.57	27.245	36.28	19.74	25.33	20.36	0.37	10.01	0.45
26	3	Ecological restoration	Forest	＞20	25.21	108.1	2.99	1.005	3.33	1.71	27.245	36.28	30.23	33.15	19.36	0.69	13.21	0.38
27	3	Ecological restoration	Forest	＞20	25.21	108.1	2.99	1.005	3.61	1.97	27.245	36.28	13.32	12.16	15.37	0.67	20.16	0.29
28	4	Ecological restoration	Forest	0-10	25.55	116.52					7.02	0.61	11.76	4.0309
29	4	Ecological restoration	Forest	10-20	25.55	116.52					7.02	0.61	8.8	0.2768
30	4	Ecological restoration	Forest	＞20	25.55	116.52					7.02	0.61	9.39	1.2283
31	4	Ecological restoration	Forest	＞20	25.55	116.52					7.02	0.61	8.85	0.865
44	6	Ecological restoration	Forest	10-20	41.47	116.21					7.46	0.0692	5.58	0.1038	4.1	2.5085	5.91	0.8131
45	6	Ecological restoration	Forest	10-20	41.47	116.21					7.46	0.0692	9	0.5536	4.1	2.5085	7.84	2.076
46	6	Ecological restoration	Forest	10-20	41.47	116.21					7.46	0.0692	5.87	0.7612	4.1	2.5085	11.54	2.1106
47	6	Ecological restoration	Forest	10-20	41.47	116.21					7.46	0.0692	14.54	0.2076	4.1	2.5085	27.49	0.3633
48	6	Ecological restoration	Forest	10-20	41.47	116.21					6.85	0.2249	5.41	0.0346	1.11	0.0173	2.71	0.8131
49	6	Ecological restoration	Forest	10-20	41.47	116.21					6.85	0.2249	7.46	0.7958	1.11	0.0173	4.68	1.1418
50	6	Ecological restoration	Forest	＞20	41.47	116.21					6.85	0.2249	5.51	0.173	1.11	0.0173	3.81	0.8131
51	6	Ecological restoration	Forest	＞20	41.47	116.21					6.85	0.2249	12.17	0.0692	1.11	0.0173	21.17	0.1211
52	6	Ecological restoration	Forest	＞20	41.47	116.21					6.58	0.2595	4.3	0.1038	0.22	0.2249	1.28	0.4325
55	8	Ecological restoration	Grassland	0-10	39.03	104.575					6.58	0.2595	7.35	1.0553	0.22	0.2249	7.13	0.7266
56	8	Ecological restoration	Grassland	0-10	39.03	104.575					6.58	0.2595	4.55	0.0173	0.22	0.2249	1.69	0.0173
57	8	Ecological restoration	Grassland	0-10	39.03	104.575					6.58	0.2595	9.08	0.1557	0.22	0.2249	11.42	0.1903
58	8	Ecological restoration	Grassland	0-10	39.03	104.575	1.31	0.05	0.28	0.01																					5.09	0.17	5.33	0.11
59	8	Ecological restoration	Grassland	10-20	39.03	104.575	1.31	0.05	0.34	0.02																					5.09	0.17	4.85	0.11
60	8	Ecological restoration	Grassland	10-20	39.03	104.575	1.31	0.05	0.62	0.02																					5.09	0.17	4.75	0.14
61	8	Ecological restoration	Grassland	＞20	39.03	104.575	1.31	0.05	1.29	0.72																					5.09	0.17	4.41	0.05
62	8	Ecological restoration	Grassland	＞20	39.03	104.575	1.31	0.05	1.38	0.4																					7.29	0.006	7.29	0.021
63	9	Ecological restoration	Forest	＞20	35.61	106.24	1.31	0.05	2.06	0.8																					7.29	0.006	7.21	0.006
64	9	Ecological restoration	Forest	＞20	35.61	106.24	1.31	0.05	2.98	0.61																					7.29	0.006	7.24	0.021
65	9	Ecological restoration	Forest	＞20	35.61	106.24	1.31	0.05	3.01	0.37																					7.29	0.006	7.3	0.015
66	9	Ecological restoration	Forest	＞20	35.61	106.24	1.31	0.05	2.18	0.42																					5.68	0.04	5.64	0.15
67	9	Ecological restoration	Forest	＞20	35.61	106.24	0.4	0.24	0.51	0.27	10.41	16.02	11.34	16.32																	5.8	0.2	5.6	0.06
68	9	Ecological restoration	Forest	＞20	35.61	106.24	0.4	0.24	0.06	0.2	10.41	16.02	9.52	6.66																	5.73	0.03	5.74	0.06
69	10	Ecological restoration	Grassland	0-10	35.98	106.43					1.397	0.21	0.962	0.0962	15.5	1.55	21.08	2.108
70	10	Ecological restoration	Grassland	0-10	35.98	106.43					1.397	0.21	1.036	0.1036	15.5	1.55	25.32	2.532
71	10	Ecological restoration	Grassland	0-10	35.98	106.43					1.397	0.21	1.1	0.11	15.5	1.55	14.86	1.486
72	10	Ecological restoration	Grassland	＞20	35.98	106.43					1.397	0.21	1.48	0.148	15.5	1.55	6.58	0.658
73	10	Ecological restoration	Grassland	＞20	35.98	106.43					1.397	0.21	0.76	0.076	15.5	1.55	27.41	2.741
74	10	Ecological restoration	Grassland	＞20	35.98	106.43					1.397	0.21	0.506	0.0506	15.5	1.55	7.52	0.752
84	11	Ecological restoration	Forest	0-10	33.3	108.35					1.397	0.21	0.898	0.0898	15.5	1.55	14.37	1.437
85	11	Ecological restoration	Forest	10-20	33.3	108.35					1.397	0.21	3.879	0.3879	15.5	1.55	19.24	1.924
86	11	Ecological restoration	Forest	＞20	33.3	108.35	0.332	0.0332	0.568	0.0568	7.524	0.7524	14.052	1.4052
87	11	Ecological restoration	Forest	＞20	33.3	108.35	0.332	0.0332	0.587	0.0587	7.524	0.7524	14.485	1.4485
91	13	Ecological restoration	Forest	＞20	25.88	110.48	0.332	0.0332	0.591	0.0591	7.524	0.7524	14.537	1.4537
92	13	Ecological restoration	Forest	＞20	25.88	110.48	0.299	0.0299	0.559	0.0559	7.648	0.7648	12.978	1.2978
93	14	Ecological restoration	Grassland	0-10	34.46	100.21	0.299	0.0299	0.56	0.056	7.648	0.7648	13.357	1.3357
94	14	Ecological restoration	Grassland	0-10	34.46	100.21	0.299	0.0299	0.611	0.0611	7.648	0.7648	13.018	1.3018
112	17	Ecological restoration	Grassland	0-10	46.5	132.95					20.3	2.57	14.19	1.419	18.23	1.823	24.37	2.437
113	17	Ecological restoration	Grassland	0-10	46.5	132.95					20.19	4.1	10.9	1.09	10.04	1.004	21.14	2.114
114	17	Ecological restoration	Grassland	10-20	46.5	132.95					8.68	4.35	6.24	0.624	9.87	0.987	18.31	1.831
115	17	Ecological restoration	Grassland	10-20	46.5	132.95					20.3	2.57	8.55	0.855	18.23	1.823	39.37	3.937
142	21	Ecological restoration	Forest	0-10	42.72	122.36					20.19	4.1	6.37	0.637	10.04	1.004	20.13	2.013
143	21	Ecological restoration	Forest	0-10	42.72	122.36					8.68	4.35	7.23	0.723	9.87	0.987	17.34	1.734
144	21	Ecological restoration	Forest	0-10	42.72	122.36					20.3	2.57	8.45	0.845	18.23	1.823	32.17	3.217
145	21	Ecological restoration	Forest	0-10	42.72	122.36					20.19	4.1	6.45	0.645	10.04	1.004	23.02	2.302
146	21	Ecological restoration	Forest	0-10	42.72	122.36					8.68	4.35	5.01	0.501	9.87	0.987	12.6	1.26
147	21	Ecological restoration	Forest	0-10	42.72	122.36					20.3	2.57	8.88	0.888	18.23	1.823	23.48	2.348
148	22	Ecological restoration	Forest	＞20	36.07	109.13					20.19	4.1	6.71	0.671	10.04	1.004	20.31	2.031
149	22	Ecological restoration	Forest	＞20	36.07	109.13					8.68	4.35	3.98	0.398	9.87	0.987	8.97	0.897
150	22	Ecological restoration	Forest	＞20	36.07	109.13					20.3	2.57	20.19	2.019	18.23	1.823	23.04	2.304
151	23	Ecological restoration	Grassland	0-10	33.67	105.85					20.19	4.1	9.37	0.937	10.04	1.004	20.37	2.037
152	23	Ecological restoration	Grassland	0-10	33.67	105.85					8.68	4.35	7.15	0.715	9.87	0.987	17.08	1.708
153	23	Ecological restoration	Grassland	0-10	33.67	105.85	1.84	0.184	1.721	0.1721	10.8	1.08	6.394	0.6394																	8.21	0.821	5.9	0.59	1.562	0.1562	1.324	0.1324	0.713	0.0713	0.601	0.0601
154	23	Ecological restoration	Grassland	0-10	33.67	105.85	1.84	0.184	2.546	0.2546	10.8	1.08	14.025	1.4025																	8.21	0.821	3.42	0.342	1.562	0.1562	0.65	0.065	0.713	0.0713	0.328	0.0328
155	23	Ecological restoration	Grassland	0-10	33.67	105.85	1.84	0.184	2.417	0.2417	10.8	1.08	11.453	1.1453																	8.21	0.821	7.05	0.705	1.562	0.1562	1.542	0.1542	0.713	0.0713	0.617	0.0617
156	23	Ecological restoration	Grassland	0-10	33.67	105.85	1.84	0.184	1.832	0.1832	10.8	1.08	6.211	0.6211																	8.21	0.821	6.18	0.618	1.562	0.1562	1.349	0.1349	0.713	0.0713	0.596	0.0596
157	24	Ecological restoration	Grassland	＞20	43.59	116.71	0.75	0.075	0.53	0.053					31.2	3.12	40.03	4.003
158	25	Ecological restoration	Grassland	0-10	36.17	106.35	0.75	0.075	0.56	0.056					31.2	3.12	8.34	0.834
159	25	Ecological restoration	Grassland	0-10	36.17	106.35	0.75	0.075	0.58	0.058					31.2	3.12	38.16	3.816
160	25	Ecological restoration	Grassland	0-10	36.17	106.35					3.1	0.31	1.53	0.153																	17.3	5.017	5.7	0.57	1.98	0.4152	1.53	0.153
161	25	Ecological restoration	Grassland	0-10	36.17	106.35					3.1	0.31	2.33	0.233																	17.3	5.017	18.1	1.81	1.98	0.4152	0.82	0.082
162	25	Ecological restoration	Grassland	10-20	36.17	106.35	0.79	0.06	0.78	0.04	15.92	0.06	16.34	0.04
163	25	Ecological restoration	Grassland	10-20	36.17	106.35	0.61	0.76	0.6	2.42	3.7	0.5	3.59	0.96
164	25	Ecological restoration	Grassland	10-20	36.17	106.35	0.36	0.1557	0.34	0.0519	1.89	0.8131	2.3	0.23					67.52	19.7	271.26	36.99									9.67	1	14.67	1.467	0.3721	3.34	0.5507	0.05507
165	25	Ecological restoration	Grassland	10-20	36.17	106.35	0.36	0.1557	0.3	0.0865	1.89	0.8131	2.9	0.29					67.52	19.7	296.93	16.88									9.67	1	16.67	1.667	0.3721	3.34	0.28	0.028
166	25	Ecological restoration	Grassland	＞20	36.17	106.35	0.36	0.1557	0.29	0.0865	1.89	0.8131	2.71	0.271					67.52	19.7	313.84	24.64									9.67	1	13.67	1.367	0.3721	3.34	0.64	0.064
167	25	Ecological restoration	Grassland	＞20	36.17	106.35	0.36	0.1557	0.32	0.1211	1.89	0.8131	4.8	0.48					67.52	19.7	330.61	51.35									9.67	1	16.67	1.667	0.3721	3.34	0.38	0.038
168	25	Ecological restoration	Grassland	＞20	36.17	106.35	0.36	0.1557	0.3	0.0519	1.89	0.8131	1.7	0.17					67.52	19.7	379.91	22.2									9.67	1	19.33	1.933	0.3721	3.34	0.66	0.066
169	25	Ecological restoration	Grassland	＞20	36.17	106.35	0.49	0.049	0.61	0.061	2.37	0.237	2.64	0.264																	2.28	0.228	0.94	0.094	0.53	0.053	0.94	0.094	1.01	0.101	0.89	0.089
170	25	Ecological restoration	Grassland	＞20	36.17	106.35	0.38	0.038	0.5	0.05	1.3	0.13	1.42	0.142																	2.28	0.228	3.28	0.328	0.53	0.053	1.27	0.127	1.01	0.101	0.74	0.074
171	25	Ecological restoration	Grassland	＞20	36.17	106.35	0.49	0.049	0.64	0.064	2.37	0.237	1.96	0.196																	2.28	0.228	1.47	0.147	0.53	0.053	1.83	0.183	1.01	0.101	1.29	0.129
172	25	Ecological restoration	Grassland	＞20	36.17	106.35	0.38	0.038	0.42	0.042	1.3	0.13	0.87	0.087																	2.28	0.228	2.51	0.251	0.53	0.053	1.2	0.12	1.01	0.101	0.91	0.091
173	25	Ecological restoration	Grassland	＞20	36.17	106.35	0.49	0.049	0.53	0.053	2.37	0.237	2.98	0.298																	2.28	0.228	3.79	0.379	0.53	0.053	1.83	0.183	1.01	0.101	0.86	0.086
174	26	Ecological restoration	Grassland	0-10	36.77	109.23	0.38	0.038	0.43	0.043	1.3	0.13	1.5	0.15																	2.28	0.228	3.42	0.342	0.53	0.053	1.36	0.136	1.01	0.101	0.74	0.074
175	26	Ecological restoration	Grassland	0-10	36.77	109.23	0.49	0.049	0.43	0.043	2.37	0.237	1.14	0.114																	2.28	0.228	3.6	0.36	0.53	0.053	1.02	0.102	1.01	0.101	0.64	0.064
176	26	Ecological restoration	Grassland	10-20	36.77	109.23	0.38	0.038	0.36	0.036	1.3	0.13	0.9	0.09																	2.28	0.228	4.72	0.472	0.53	0.053	0.99	0.099	1.01	0.101	0.87	0.087
177	26	Ecological restoration	Grassland	10-20	36.77	109.23	0.49	0.049	0.59	0.059	2.37	0.237	1.31	0.131																	2.28	0.228	3.43	0.343	0.53	0.053	0.87	0.087	1.01	0.101	0.67	0.067
178	26	Ecological restoration	Grassland	＞20	36.77	109.23	0.38	0.038	0.44	0.044	1.3	0.13	0.67	0.067																	2.28	0.228	3.11	0.311	0.53	0.053	0.69	0.069	1.01	0.101	0.44	0.044
179	26	Ecological restoration	Grassland	＞20	36.77	109.23	0.49	0.049	0.48	0.048	2.37	0.237	2.7	0.27																	2.28	0.228	3.57	0.357	0.53	0.053	0.25	0.025	1.01	0.101	0.78	0.078
180	27	Ecological restoration	Forest	10-20	36.86	109.33	0.38	0.038	0.37	0.037	1.3	0.13	1.73	0.173																	2.28	0.228	1.22	0.122	0.53	0.053	0.52	0.052	1.01	0.101	0.38	0.038
181	27	Ecological restoration	Forest	＞20	36.86	109.33					12.5	1.25	18.03	1.803																	0.75	0.075	2.28	0.228	1.23	0.123	1.96	0.196	0.54	0.054	0.82	0.082
182	27	Ecological restoration	Forest	＞20	36.86	109.33					12.5	1.25	11.68	1.168																	0.75	0.075	1.55	0.155	1.23	0.123	1.68	0.168	0.54	0.054	0.63	0.063
186	28	Ecological restoration	Grassland	0-10	46.11	87.98					12.5	1.25	12.44	1.244																	0.75	0.075	1.04	0.104	1.23	0.123	1.43	0.143	0.54	0.054	0.65	0.065
187	28	Ecological restoration	Grassland	0-10	46.11	87.98					12.5	1.25	12.1	1.21																	0.75	0.075	0.74	0.074	1.23	0.123	1.27	0.127	0.54	0.054	0.64	0.064
188	28	Ecological restoration	Grassland	0-10	46.11	87.98	0.31	0.5536	0.29	0.029	3.31	0.294	2.12	0.212																	9.75	0.975	8.5	0.85	0.6925	0.06925	0.55	0.055	0.482	0.0482	0.328	0.0328
192	29	Ecological restoration	Grassland	0-10	43.03	119.65	0.31	0.5536	0.21	0.021	3.31	0.294	1.23	0.123																	9.75	0.975	10	1	0.6925	0.06925	0.6415	0.06415	0.482	0.0482	0.4405	0.04405
193	29	Ecological restoration	Grassland	10-20	43.03	119.65	0.31	0.5536	0.21	0.021	3.31	0.294	1	0.1																	9.75	0.975	11.5	1.15	0.6925	0.06925	0.6355	0.06355	0.482	0.0482	0.3835	0.03835
194	29	Ecological restoration	Grassland	＞20	43.03	119.65	0.31	0.5536	0.26	0.026	3.31	0.294	1.52	0.152																	9.75	0.975	12	1.2	0.6925	0.06925	0.6365	0.06365	0.482	0.0482	0.3975	0.03975
195	30	Ecological restoration	Grassland	0-10	37.07	106.5	0.31	0.5536	0.34	0.034	3.31	0.294	1.22	0.122																	9.75	0.975	11	1.1	0.6925	0.06925	0.6575	0.06575	0.482	0.0482	0.423	0.0423
196	30	Ecological restoration	Grassland	10-20	37.07	106.5	0.31	0.5536	0.24	0.024	3.31	0.294	2.6	0.26																	9.75	0.975	16.5	1.65	0.6925	0.06925	0.707	0.0707	0.482	0.0482	0.392	0.0392
197	30	Ecological restoration	Grassland	＞20	37.07	106.5	0.31	0.5536	0.28	0.028	3.31	0.294	0.84	0.084																	9.75	0.975	11	1.1	0.6925	0.06925	1.0305	0.10305	0.482	0.0482	0.5425	0.05425
198	30	Ecological restoration	Grassland	0-10	37.07	106.5	0.31	0.5536	0.16	0.016	3.31	0.294	2.39	0.239																	9.75	0.975	5.5	0.55	0.6925	0.06925	0.6855	0.06855	0.482	0.0482	0.40755	0.040755
199	30	Ecological restoration	Grassland	10-20	37.07	106.5	1.87	0.187	1.64	0.164	40.14	4.014	44.18	4.418																	0.64	0.22	1.12	0.0865	0.35	0.17	1.16	0.116
200	30	Ecological restoration	Grassland	＞20	37.07	106.5	1.94	0.194	1.54	0.154	44.16	4.416	47.79	4.779																	0.64	0.22	1.12	0.0865	0.35	0.17	1.16	0.116
201	30	Ecological restoration	Grassland	0-10	37.07	106.5	1.87	0.187	2.28	0.228	40.14	4.014	78.71	7.871																	0.64	0.22	1.05	0.1384	0.35	0.17	1.03	0.103
202	30	Ecological restoration	Grassland	10-20	37.07	106.5	1.94	0.194	2.28	0.228	44.16	4.416	61.73	6.173																	0.64	0.22	1.05	0.1384	0.35	0.17	1.03	0.103
203	30	Ecological restoration	Grassland	＞20	37.07	106.5	1.87	0.187	2.27	0.227	40.14	4.014	52.39	5.239																	0.64	0.22	1.07	0.7266	0.35	0.17	0.88	0.088
204	31	Ecological restoration	Grassland	＞20	33.13	102.62	1.94	0.194	2.21	0.221	44.16	4.416	52.12	5.212																	0.64	0.22	1.07	0.7266	0.35	0.17	0.88	0.088
205	31	Ecological restoration	Grassland	＞20	33.13	102.62	1.87	0.187	2.49	0.249	40.14	4.014	87.78	8.778																	0.64	0.22	1.35	0.882	0.35	0.17	1.17	0.117
206	31	Ecological restoration	Grassland	＞20	33.13	102.62	1.94	0.194	2.41	0.241	44.16	4.416	65.1	6.51																	0.64	0.22	1.35	0.882	0.35	0.17	1.17	0.117
213	32	Ecological restoration	Grassland	0-10	44.25	123.57	1.87	0.187	2.91	0.291	40.14	4.014	88.23	8.823																	0.64	0.22	2.62	0.692	0.35	0.17	1.86	0.186
214	32	Ecological restoration	Grassland	0-10	44.25	123.57	1.94	0.194	2.72	0.272	44.16	4.416	49.23	4.923																	0.64	0.22	2.62	0.692	0.35	0.17	1.86	0.186
215	32	Ecological restoration	Grassland	0-10	44.25	123.57	0.2616	0.02616	0.2092	0.02092	1.5386	0.15386	0.9312	0.09312																	2.3494	0.23494	2.591	0.2591	1.8822	0.18822	1.7767	0.17767	0.8309	0.08309	0.8155	0.08155
219	32	Ecological restoration	Grassland	0-10	44.25	123.57	0.1863	0.01863	0.223	0.0223	0.47	0.047	0.6747	0.06747																	2.3494	0.23494	2.591	0.2591	1.8822	0.18822	1.7767	0.17767	0.8309	0.08309	0.8155	0.08155
220	32	Ecological restoration	Grassland	0-10	44.25	123.57	0.2616	0.02616	0.2485	0.02485	1.5386	0.15386	0.6657	0.06657																	2.3494	0.23494	3.2251	0.32251	1.8822	0.18822	1.8032	0.18032	0.8309	0.08309	0.8167	0.08167
221	32	Ecological restoration	Grassland	0-10	44.25	123.57	0.1863	0.01863	0.1925	0.01925	0.47	0.047	0.8769	0.08769																	2.3494	0.23494	3.2251	0.32251	1.8822	0.18822	1.8032	0.18032	0.8309	0.08309	0.8167	0.08167
225	33	Ecological restoration	Grassland	10-20	36.14	106.84	0.2616	0.02616	0.238	0.0238	1.5386	0.15386	1.0798	0.10798																	2.3494	0.23494	3.0576	0.30576	1.8822	0.18822	1.9988	0.19988	0.8309	0.08309	0.8561	0.08561
226	33	Ecological restoration	Grassland	10-20	36.14	106.84	0.1863	0.01863	0.29	0.029	0.47	0.047	0.8006	0.08006																	2.3494	0.23494	3.0576	0.30576	1.8822	0.18822	1.9988	0.19988	0.8309	0.08309	0.8561	0.08561
227	33	Ecological restoration	Grassland	10-20	36.14	106.84	0.2616	0.02616	0.316	0.0316	1.5386	0.15386	1.7744	0.17744																	2.3494	0.23494	3.0192	0.30192	1.8822	0.18822	1.8985	0.18985	0.8309	0.08309	0.838	0.0838
228	33	Ecological restoration	Grassland	10-20	36.14	106.84	0.1863	0.01863	0.202	0.0202	0.47	0.047	0.6459	0.06459																	2.3494	0.23494	3.0192	0.30192	1.8822	0.18822	1.8985	0.18985	0.8309	0.08309	0.838	0.0838
229	33	Ecological restoration	Grassland	10-20	36.14	106.84	0.13	0.013	0.1	0.01	2.322	0.2322	1.83	0.183					1.126	0.1126	2.451	0.2451	0.225	0.0225	0.525	0.0525					2.053	0.2053	2.274	0.2274					0.681	0.0681	0.792	0.0792
230	33	Ecological restoration	Grassland	10-20	36.14	106.84	0.11	0.011	0.12	0.012	2.147	0.2147	2.21	0.221					0	0	0.816	0.0816	0	0	0.314	0.0314					2.053	0.2053	2.274	0.2274					0.681	0.0681	0.792	0.0792
231	33	Ecological restoration	Grassland	10-20	36.14	106.84	0.13	0.013	0.13	0.013	2.322	0.2322	2.063	0.2063					1.126	0.1126	3.154	0.3154	0.225	0.0225	0.722	0.0722					2.053	0.2053	2.915	0.2915					0.681	0.0681	0.845	0.0845
232	34	Ecological restoration	Grassland	0-10	32.51	91.67	0.11	0.011	0.12	0.012	2.147	0.2147	2.238	0.2238					0	0	1.091	0.1091	0	0	0.613	0.0613					2.053	0.2053	2.915	0.2915					0.681	0.0681	0.845	0.0845
233	34	Ecological restoration	Grassland	0-10	32.51	91.67	0.13	0.013	0.13	0.013	2.322	0.2322	2.195	0.2195					1.126	0.1126	3.821	0.3821	0.225	0.0225	1.679	0.1679					2.053	0.2053	3.141	0.3141					0.681	0.0681	0.87	0.087
234	34	Ecological restoration	Grassland	＞20	32.51	91.67	0.11	0.011	0.19	0.019	2.147	0.2147	2.316	0.2316					0	0	1.838	0.1838	0	0	1.004	0.1004					2.053	0.2053	3.141	0.3141					0.681	0.0681	0.87	0.087
235	35	Ecological restoration	Grassland	0-10	32.52	91.67	0.58	0.028	0.62	0.0848	16.62	4.186	4.31	1.895	38.67	3.867	56.33	5.633
237	35	Ecological restoration	Grassland	＞20	32.52	91.67	0.58	0.028	0.6	0.0565	16.62	4.186	5.11	1.357	38.67	3.867	70.84	7.084
238	36	Ecological restoration	Grassland	0-10	34.9	102.1	0.58	0.028	0.61	0.0565	16.62	4.186	4.68	1.7819	38.67	3.867	75.61	7.561
239	36	Ecological restoration	Grassland	0-10	34.9	102.1	0.74	0.09	0.621	0.02									110.23	20.54	128.44	18.35									27.9	0.84	29.1	2.1	3.45	0.24	3.71	0.33
240	36	Ecological restoration	Grassland	0-10	34.9	102.1	0.67	0.03	0.588	0.01									110.23	20.54	128.44	18.35									27.9	0.84	29.1	2.1	3.45	0.24	3.71	0.33
241	37	Ecological restoration	Forest	0-10	30.32	117.67	0.812	0.02	0.65	0.05									110.23	20.54	128.44	18.35									27.9	0.84	29.1	2.1	3.45	0.24	3.71	0.33
242	37	Ecological restoration	Forest	10-20	30.32	117.67	0.74	0.09	0.51	0.02									110.23	20.54	221.32	22.57									27.9	0.84	28.97	0.77	3.45	0.24	3.58	0.07
243	37	Ecological restoration	Forest	＞20	30.32	117.67	0.67	0.03	0.5	0.025									110.23	20.54	221.32	22.57									27.9	0.84	28.97	0.77	3.45	0.24	3.58	0.07
244	37	Ecological restoration	Forest	＞20	30.32	117.67	0.812	0.02	0.57	0.01									110.23	20.54	221.32	22.57									27.9	0.84	28.97	0.77	3.45	0.24	3.58	0.07
245	37	Ecological restoration	Forest	0-10	30.32	117.67	3.21	1.2	1.84	1.53	4.75	1.04	5.78	2.88													2.54	0.21	64.77	2.58	6.01	0.45	7.68	0.31	0.99	0.07	1.42	0.01
246	37	Ecological restoration	Forest	10-20	30.32	117.67					5.337	0.5337	6.325	0.6325
247	37	Ecological restoration	Forest	＞20	30.32	117.67					4.698	0.4698	5.324	0.5324
248	37	Ecological restoration	Forest	＞20	30.32	117.67					4.787	0.4787	4.625	0.4625
249	37	Ecological restoration	Forest	0-10	30.32	117.67					2.351	0.2351	3.022	0.3022
250	37	Ecological restoration	Forest	10-20	30.32	117.67					5.337	0.5337	6.355	0.6355
251	37	Ecological restoration	Forest	＞20	30.32	117.67					4.698	0.4698	5.021	0.5021
252	37	Ecological restoration	Forest	＞20	30.32	117.67					4.787	0.4787	4.856	0.4856
253	38	Ecological restoration	Grassland	0-10	39.4	100.17					2.351	0.2351	3.253	0.3253
254	38	Ecological restoration	Grassland	0-10	39.4	100.17					5.337	0.5337	5.324	0.5324
255	39	Ecological restoration	Grassland	0-10	36.2195	106.384					4.698	0.4698	4.685	0.4685
256	39	Ecological restoration	Grassland	0-10	36.2195	106.384					4.787	0.4787	4.858	0.4858
257	39	Ecological restoration	Grassland	＞20	36.2195	106.384					2.351	0.2351	2.421	0.2421
258	39	Ecological restoration	Grassland	＞20	36.2195	106.384					5.337	0.5337	5.024	0.5024
259	40	Ecological restoration	Grassland	＞20	36.22	106.4					4.698	0.4698	4.598	0.4598
260	40	Ecological restoration	Grassland	＞20	36.22	106.4					4.787	0.4787	5.342	0.5342
261	40	Ecological restoration	Grassland	＞20	36.22	106.4					2.351	0.2351	3.25	0.325
262	40	Ecological restoration	Grassland	＞20	36.22	106.4	0.5	0.04	0.48	0.02	32.09	6.13	22.53	1.79	2.16	0.21	1.7	0.22
263	40	Ecological restoration	Grassland	＞20	36.22	106.4	0.5	0.04	0.49	0.02	32.09	6.13	25.27	3.63	2.16	0.21	1.63	0.23
264	40	Ecological restoration	Grassland	＞20	36.22	106.4	0.5	0.04	0.5	0.01	32.09	6.13	25.53	3.68	2.16	0.21	1.96	0.33
265	40	Ecological restoration	Grassland	＞20	36.22	106.4	0.5	0.04	0.51	0.03	32.09	6.13	33.24	2.78	2.16	0.21	1.89	0.36
266	40	Ecological restoration	Grassland	＞20	36.22	106.4	0.5	0.04	0.51	0.03	32.09	6.13	49.86	6.67	2.16	0.21	2.25	0.41
267	40	Ecological restoration	Grassland	＞20	36.22	106.4	0.5	0.04	0.53	0.01	32.09	6.13	57.92	5.93	2.16	0.21	2.46	0.28
268	40	Ecological restoration	Grassland	＞20	36.22	106.4	0.57	0.01	0.541	0.01	3.845	0.04	3.212	0.03	6.05	0.02	7.13	0.02					58.49	8.82	87.42	4.45	46.55	5.57	76.17	3.87	1.9	0.17	2.76	0.13	1.3	0.19	1.79	0.04	0.53	0.09	0.77	0.01
269	41	Ecological restoration	Grassland	＞20	47.45	126.98	0.57	0.01	0.554	0.02	3.644	0.036	2.989	0.02	3.24	0.02	11.03	0.02					58.49	8.82	132.85	5.02	46.55	5.57	112.86	7.19	1.9	0.17	3.82	0.1	1.3	0.19	2.47	0.06	0.53	0.09	0.8	0.02
270	41	Ecological restoration	Grassland	＞20	47.45	126.98	0.57	0.01	0.497	0.01	3.845	0.04	3.001	0.03	6.05	0.02	5.44	0.04					58.49	8.82	184.66	5.63	46.55	5.57	157.41	6.7	1.9	0.17	3.25	0.13	1.3	0.19	2.3	0.06	0.53	0.09	0.86	0.02
271	41	Ecological restoration	Grassland	＞20	47.45	126.98	0.522	0.02	0.503	0.01	3.644	0.036	2.014	0.005	3.24	0.02	14.39	0.03					106.29	7.81	158.46	5.43	206.86	15.72	352.48	14.03	3.76	0.11	3.45	0.07	2.6	0.04	2.01	0.12	0.89	0.02	0.79	0.08
272	41	Ecological restoration	Grassland	＞20	47.45	126.98	0.522	0.02	0.514	0.02	3.845	0.04	2.421	0.02	6.05	0.02	10.27	0.005					106.29	7.81	186.56	7.06	206.86	15.72	508.64	12.46	3.76	0.11	3.13	0.1	2.6	0.04	2.19	0.09	0.89	0.02	0.83	0.01
273	41	Ecological restoration	Forest	＞20	47.45	126.98	0.522	0.02	0.526	0.01	3.644	0.036	2.312	0.01	3.24	0.02	12.28	0.01					106.29	7.81	218.16	8.53	206.86	15.72	571.62	18.77	3.76	0.11	3.36	0.05	2.6	0.04	2.42	0.2	0.89	0.02	0.87	0.05
274	41	Ecological restoration	Forest	＞20	47.45	126.98	9.43	0.5	7.11	0.38																					17	0	15	0	1	0.08	1	0.07	0.58	0.05	0.61	0.03
275	41	Ecological restoration	Forest	＞20	47.45	126.98	9.62	0.5	7.55	0.52																					17	0	15	0	1	0.08	1	0.07	0.58	0.05	0.61	0.03
276	41	Ecological restoration	Forest	＞20	47.45	126.98	9.09	0.58	7.51	0.47																					17	0	15	0	1	0.08	1	0.07	0.58	0.05	0.61	0.03
277	42	Ecological restoration	Grassland	＞20	36.22	106.26					0.591	0.01	0.832	0.08																					0.54	0.02	1.21	0.015
278	42	Ecological restoration	Grassland	＞20	36.22	106.26					0.591	0.01	1.07	1.01																					0.54	0.02	1.18	0.2
279	42	Ecological restoration	Grassland	＞20	36.22	106.26					0.591	0.01	0.94	0.01																					0.54	0.02	1.43	0.35
280	42	Ecological restoration	Grassland	＞20	36.22	106.26					0.181	0.01	0.192	0.02																					0.34	0.01	1.12	0.02
281	42	Ecological restoration	Grassland	＞20	36.22	106.26					0.181	0.01	0.22	0.03																					0.34	0.01	0.7	0.01
282	42	Ecological restoration	Grassland	＞20	36.22	106.26					0.181	0.01	1.2	0.23																					0.34	0.01	2.41	0.02
283	42	Ecological restoration	Grassland	＞20	36.22	106.26	4.29	0.12	4.83	0.09									64.23	2.82	47.36	6.6									3.19	0.09	2.17	0.1	1.83	0.18	2.24	0.15	7.46	0.43	9.15	0.55
284	43	Ecological restoration	Grassland	＞20	36.17	106.35	4.29	0.12	5.17	0.08									64.23	2.82	108.54	7.91									3.19	0.09	2.32	0.06	1.83	0.18	2.2	0.09	7.46	0.43	9.06	0.37
285	43	Ecological restoration	Grassland	＞20	36.17	106.35	4.29	0.12	4.54	0.1									64.23	2.82	114.31	5.13									3.19	0.09	3.04	0.13	1.83	0.18	2.02	0.09	7.46	0.43	6.55	0.41
286	43	Ecological restoration	Grassland	＞20	36.17	106.35	3.86	0.13	4.94	0.08									83.1	3.6	73.32	7.06									2.75	0.12	2.17	0.12	2.26	0.13	2.65	0.1	4.99	0.54	9.32	0.82
287	43	Ecological restoration	Grassland	＞20	36.17	106.35	3.86	0.13	5.37	0.11									83.1	3.6	104.71	8.13									2.75	0.12	2.61	0.18	2.26	0.13	2.46	0.12	4.99	0.54	8.36	0.49
288	44	Ecological restoration	Grassland	0-10	36.77	109.27	3.86	0.13	4.42	0.09									83.1	3.6	112.01	7.57									2.75	0.12	3.01	0.13	2.26	0.13	2.44	0.1	4.99	0.54	5.82	0.34
289	44	Ecological restoration	Grassland	0-10	36.77	109.27	3.48	0.04	5.01	0.05									52.81	2.39	49.54	3.84									1.85	0.11	1.88	0.08	2.01	0.15	2.48	0.14	5.83	0.45	7.14	0.55
290	44	Ecological restoration	Grassland	10-20	36.77	109.27	3.48	0.04	5.48	0.04									52.81	2.39	79.39	8.42									1.85	0.11	2.46	0.11	2.01	0.15	2.26	0.14	5.83	0.45	6.99	0.49
291	44	Ecological restoration	Grassland	10-20	36.77	109.27	3.48	0.04	4.33	0.08									52.81	2.39	97.48	4.43									1.85	0.11	2.75	0.12	2.01	0.15	2.24	0.12	5.83	0.45	5.3	0.41
292	44	Ecological restoration	Grassland	＞20	36.77	109.27	0.41	0.01	0.52	0					11.87	0.08	14.05	0.07	0.02	0.01	0.28	0.04									0.72	0.32	3.22	0.4	0.78	0.51	2.41	0.18
293	45	Ecological restoration	Grassland	0-10	37.43	109.55	0.41	0.01	0.26	0.01					11.87	0.08	12.75	0.01	0.02	0.01	0.28	0.04									0.72	0.32	3.22	0.4	0.78	0.51	2.41	0.18
294	45	Ecological restoration	Grassland	10-20	37.43	109.55	0.41	0.01	0.43	0.01					11.87	0.08	12.34	0	0.02	0.01	0.28	0.04									0.72	0.32	3.22	0.4	0.78	0.51	2.41	0.18
295	45	Ecological restoration	Grassland	＞20	37.43	109.55	0.29	0.01	0.49	0.01					12.14	0.077	10.02	0.01	0.02	0.01	0.01	0									0.72	0.32	1.04	0.51	0.78	0.51	0.82	0.231
296	45	Ecological restoration	Grassland	＞20	37.43	109.55	0.29	0.01	0.2	0.01					12.14	0.077	9.69	0.02	0.02	0.01	0.01	0									0.72	0.32	1.04	0.51	0.78	0.51	0.82	0.231
297	45	Ecological restoration	Grassland	＞20	37.43	109.55	0.29	0.01	0.41	0.01					12.14	0.077	7.89	0.02	0.02	0.01	0.01	0									0.72	0.32	1.04	0.51	0.78	0.51	0.82	0.231
298	46	Ecological restoration	Grassland	0-10	37.43	108.07	0.38	0.01	0.42	0.01					9.21	0	12.13	0	0.02	0.01	0.23	0.03									0.72	0.32	1.64	0.452	0.78	0.51	1.56	0.53
299	46	Ecological restoration	Forest	0-10	34.3	108.07	0.38	0.01	0.18	0.01					9.21	0	12.04	0.01	0.02	0.01	0.23	0.03									0.72	0.32	1.64	0.452	0.78	0.51	1.56	0.53
300	47	Ecological restoration	Grassland	0-10	34.78	100.35	0.38	0.01	0.39	0.01					9.21	0	11.07	0.08	0.02	0.01	0.23	0.03									0.72	0.32	1.64	0.452	0.78	0.51	1.56	0.53
301	47	Ecological restoration	Grassland	10-20	34.78	100.35	0.2	0.02	0.21	0.02									192.2	19.22	260.15	26.015	108.9	10.89	942.04	94.204					1.96	0.196	6.47	0.647	0.17	0.017	0.62	0.062
302	47	Ecological restoration	Grassland	10-20	34.78	100.35	0.2	0.02	0.23	0.02									192.2	19.22	157.83	15.783	108.9	10.89	320.58	32.058					1.96	0.196	5.41	0.541	0.17	0.017	0.69	0.069
303	47	Ecological restoration	Grassland	＞20	34.78	100.35	0.2	0.02	0.25	0.02									192.2	19.22	320.48	32.048	108.9	10.89	1254.31	125.431					1.96	0.196	4.87	0.487	0.17	0.017	0.41	0.041
304	48	Ecological restoration	Grassland	0-10	28.51	60.86	0.2	0.02	0.21	0.02									192.2	19.22	89.67	8.967	108.9	10.89	200.45	20.045					1.96	0.196	3.26	0.326	0.17	0.017	0.254	0.0254
305	48	Ecological restoration	Grassland	0-10	28.51	60.86	0.2	0.02	0.2	0.02									192.2	19.22	360.24	36.024	108.9	10.89	1289.25	128.925					1.96	0.196	5.01	0.501	0.17	0.017	0.171	0.0171
306	48	Ecological restoration	Grassland	0-10	28.51	60.86	0.2	0.02	0.2	0.01									192.2	19.22	40.28	4.028	108.9	10.89	189.67	18.967					1.96	0.196	5.03	0.503	0.17	0.017	0.23	0.023
307	49	Ecological restoration	Grassland	0-10	37.18	102.77	0.2	0.02	0.2	0.02									192.2	19.22	260.15	26.015	108.9	10.89	942.04	94.204					1.96	0.196	6.47	0.647	0.17	0.017	0.62	0.062
308	49	Ecological restoration	Grassland	0-10	37.18	102.77	0.2	0.02	0.22	0.01									192.2	19.22	157.83	15.783	108.9	10.89	320.58	32.058					1.96	0.196	5.41	0.541	0.17	0.017	0.69	0.069
309	49	Ecological restoration	Grassland	0-10	37.18	102.77	0.2	0.02	0.22	0.02									192.2	19.22	320.48	32.048	108.9	10.89	1254.31	125.431					1.96	0.196	4.87	0.487	0.17	0.017	0.41	0.041
310	49	Ecological restoration	Grassland	10-20	37.18	102.77	0.2	0.02	0.19	0.02									192.2	19.22	89.67	8.967	108.9	10.89	200.45	20.045					1.96	0.196	3.26	0.326	0.17	0.017	0.254	0.0254
311	50	Ecological restoration	Grassland	0-10	36.85	109.32	0.2	0.02	0.18	0.01									192.2	19.22	360.24	36.024	108.9	10.89	1289.25	128.925					1.96	0.196	5.01	0.501	0.17	0.017	0.171	0.0171
312	50	Ecological restoration	Grassland	10-20	36.85	109.32	0.2	0.02	0.18	0.01									192.2	19.22	40.28	4.028	108.9	10.89	189.67	18.967					1.96	0.196	5.03	0.503	0.17	0.017	0.23	0.023
313	50	Ecological restoration	Grassland	＞20	36.85	109.32	0.25	0.025	0.32	0.032									175.08	17.508	230.63	23.063	20.31	2.031	217.69	21.769	208.68	20.868	60.39	6.039	5.87	0.587	8.79	0.879	1.42	0.142	1.58	0.158
314	50	Ecological restoration	Grassland	＞20	36.85	109.32	0.22	0.022	0.29	0.029									175.08	17.508	230.63	23.063	50.06	5.006	170.48	17.048	208.68	20.868	60.39	6.039	5.87	0.587	8.79	0.879	1.42	0.142	1.58	0.158
315	51	Ecological restoration	Grassland	0-10	36.77	109.27	0.21	0.021	0.3	0.03									175.08	17.508	230.63	23.063	48.32	4.832	100.24	10.024	208.68	20.868	60.39	6.039	5.87	0.587	8.79	0.879	1.42	0.142	1.58	0.158
316	51	Ecological restoration	Grassland	0-10	36.77	109.27	0.23	0.023	0.31	0.031									175.08	17.508	230.63	23.063	40.71	4.071	50.23	5.023	208.68	20.868	60.39	6.039	5.87	0.587	8.79	0.879	1.42	0.142	1.58	0.158
317	51	Ecological restoration	Grassland	10-20	36.77	109.27	0.27	0.027	0.38	0.038									175.08	17.508	230.63	23.063	50.87	5.087	52.34	5.234	208.68	20.868	60.39	6.039	5.87	0.587	8.79	0.879	1.42	0.142	1.58	0.158
318	51	Ecological restoration	Grassland	10-20	36.77	109.27	0.32	0.032	0.47	0.047									175.08	17.508	230.63	23.063	47.39	4.739	48.97	4.897	208.68	20.868	60.39	6.039	5.87	0.587	8.79	0.879	1.42	0.142	1.58	0.158
319	51	Ecological restoration	Grassland	＞20	36.77	109.27	0.42	0.042	0.54	0.054									175.08	17.508	230.63	23.063	45.11	4.511	45.37	4.537	208.68	20.868	60.39	6.039	5.87	0.587	8.79	0.879	1.42	0.142	1.58	0.158
320	52	Ecological restoration	Grassland	10-20	47.45	126.92	0.2	0	0.21	0	0.63	0.02	1.33	0.03	4.06	0.81	8.76	0.14	4.33	0.67	16.31	1.69	24.5	4.39	129.18	10.95					7	1	10	2	1.27	0.12	1.7	0.09
321	52	Ecological restoration	Grassland	10-20	47.45	126.92	0.2	0	0.2	0.01	0.63	0.02	0.95	0.01	4.06	0.81	5.89	0.22	4.33	0.67	15.29	1.99	24.5	4.39	72.33	12.35					7	1	10	2	1.27	0.12	1.65	0.07
326	53	Ecological restoration	Grassland	0-10	44.07	125.7	0.2	0	5.15	0.12	0.63	0.02	1.6	0.03	4.06	0.81	9.63	0.58	4.33	0.67	16.58	0.84	24.5	4.39	204.01	21.73					7	1	9	3	1.27	0.12	0.77	0.12
327	53	Ecological restoration	Grassland	0-10	44.07	125.7	0.2	0	0.21	0									4.33	0.67	16.31	1.69	24.5	4.39	129.18	10.95									27.8	1.77	85.4	3.33
328	53	Ecological restoration	Grassland	0-10	44.07	125.7	0.2	0	0.2	0.01									4.33	0.67	15.29	1.99	24.5	4.39	72.36	12.35									27.8	1.77	58.8	3.43
351	59	Ecological restoration	Grassland	0-10	37.72	107.35	0.2	0	0.29	0.01									4.33	0.67	16.58	0.84	24.5	4.39	250.01	21.73									27.8	1.77	92.8	2.11
358	61	Ecological restoration	Forest	0-10	24.79	118.63	1.198	0.1198	1.124	0.1124									146.36	14.636	310.03	31.003	1599.37	159.937	1007.25	100.725	38.37	3.837	142.58	14.258	18.04	1.804	23.21	2.321
359	61	Ecological restoration	Forest	10-20	24.79	118.63	1.198	0.1198	1.207	0.1207									146.36	14.636	234.27	23.427	1599.37	159.937	1087.31	108.731	38.37	3.837	98.68	9.868	18.04	1.804	25.34	2.534
360	61	Ecological restoration	Forest	＞20	24.79	118.63	1.198	0.1198	1.06	0.106									146.36	14.636	210.01	21.001	1599.37	159.937	1587.22	158.722	38.37	3.837	60.07	6.007	18.04	1.804	23.29	2.329
361	62	Ecological restoration	Grassland	0-10	36.22	106.43	0.47	0.047	0.58	0.058																					4.5	0.6	8.5	1.3
362	62	Ecological restoration	Grassland	0-10	36.22	106.43	0.47	0.047	0.451	0.0451																					4.5	0.6	6.5	0.6
363	62	Ecological restoration	Grassland	10-20	36.22	106.43	0.47	0.047	0.568	0.0568																					4.5	0.6	10	1.2
364	62	Ecological restoration	Grassland	＞20	36.22	106.43	0.47	0.047	0.321	0.0321																					4.5	0.6	7.8	1
365	62	Ecological restoration	Grassland	＞20	36.22	106.43	0.512	0.0512	0.551	0.0551																					4.5	0.6	8.5	1.3
366	63	Ecological restoration	Grassland	0-10	36.17	106.35	0.512	0.0512	0.401	0.0401																					4.5	0.6	6.5	0.6
367	63	Ecological restoration	Grassland	0-10	36.17	106.35	0.512	0.0512	0.543	0.0543																					4.5	0.6	10	1.2
368	63	Ecological restoration	Grassland	0-10	36.17	106.35	0.512	0.0512	0.362	0.0362																					4.5	0.6	7.8	1
369	63	Ecological restoration	Grassland	0-10	36.17	106.35	0.421	0.0421	0.536	0.0536																					4.5	0.6	8.5	1.3
370	63	Ecological restoration	Grassland	0-10	36.17	106.35	0.421	0.0421	0.404	0.0404																					4.5	0.6	6.5	0.6
371	63	Ecological restoration	Grassland	0-10	36.17	106.35	0.421	0.0421	0.51	0.051																					4.5	0.6	10	1.2
372	63	Ecological restoration	Grassland	0-10	36.17	106.35	0.421	0.0421	0.253	0.0253																					4.5	0.6	7.8	1
373	63	Ecological restoration	Grassland	0-10	36.17	106.35	0.321	0.0321	0.356	0.0356	4.81	0.481	4.07	0.407																	2.24	0.224	3.25	0.325	0.78	0.078	1.24	0.124
374	63	Ecological restoration	Grassland	10-20	36.17	106.35	0.321	0.0321	0.367	0.0367	4.81	0.481	2.79	0.279																	2.24	0.224	5.12	0.512	0.78	0.078	1.247	0.1247
375	63	Ecological restoration	Grassland	10-20	36.17	106.35	1.12	0.05	1.25	0.125	2.12	0.05	2.6	0.06																	10.78	0.74	13	0.62
376	63	Ecological restoration	Grassland	10-20	36.17	106.35	1.12	0.05	1.18	0.17	2.12	0.05	3.16	0.24																	10.78	0.74	8.56	0.76
377	63	Ecological restoration	Grassland	10-20	36.17	106.35	1.12	0.05	2.6	0.28	2.12	0.05	3.27	0.13																	10.78	0.74	6.78	0.74
378	63	Ecological restoration	Grassland	10-20	36.17	106.35	1.12	0.05	2.24	0.52	2.12	0.05	3.84	0.5																	10.78	0.74	7.44	0.9
379	63	Ecological restoration	Grassland	10-20	36.17	106.35	0.64	0.02	0.65	0.01	6.2	0.97	5.37	1.05																	6.85	0.2	6.99	0.08	6.78	0.21	6.93	0.08
380	63	Ecological restoration	Grassland	10-20	36.17	106.35	0.64	0.02	0.59	0	6.2	0.97	3.74	0.7																	6.85	0.2	7.06	0.04	6.78	0.21	6.99	0.04
381	63	Ecological restoration	Grassland	10-20	36.17	106.35	0.64	0.02	0.6	0.03	6.2	0.97	4.67	1.28																	6.85	0.2	7.06	0.11	6.78	0.21	6.99	0.11
382	63	Ecological restoration	Grassland	＞20	36.17	106.35	0.64	0.02	0.66	0.01	6.2	0.97	6.05	0.59																	6.85	0.2	7.13	0.1	6.78	0.21	7.05	0.1
383	63	Ecological restoration	Grassland	＞20	36.17	106.35	0.64	0.02	0.76	0.03	6.2	0.97	6.3	0.39																	6.85	0.2	7.06	0.17	6.78	0.21	6.98	0.16
384	63	Ecological restoration	Grassland	＞20	36.17	106.35	0.59	0.02	0.61	0.03	4.44	0.31	3.81	0.25																	6.76	0.12	6.63	0.18	6.69	0.12	6.57	0.17
385	63	Ecological restoration	Grassland	＞20	36.17	106.35	0.59	0.02	0.58	0.01	4.44	0.31	3.28	0.24																	6.76	0.12	6.97	0.18	6.69	0.12	6.9	0.19
386	63	Ecological restoration	Grassland	＞20	36.17	106.35	0.59	0.02	0.59	0.02	4.44	0.31	2.16	0.14																	6.76	0.12	6.86	0.08	6.69	0.12	6.79	0.08
387	63	Ecological restoration	Grassland	＞20	36.17	106.35	0.59	0.02	0.64	0.01	4.44	0.31	5.03	0.2																	6.76	0.12	6.83	0.09	6.69	0.12	6.76	0.09
388	63	Ecological restoration	Grassland	＞20	36.17	106.35	0.59	0.02	0.74	0.07	4.44	0.31	6.55	0.38																	6.76	0.12	6.96	0.15	6.69	0.12	6.89	0.14
389	63	Ecological restoration	Grassland	＞20	36.17	106.35	0.82	0.082	0.852	0.0852	7.36	0.736	9.68	0.968
397	66	Ecological restoration	Forest	＞20	35.21	107.7	0.82	0.082	0.895	0.0895	7.36	0.736	4.58	0.458
398	66	Ecological restoration	Forest	＞20	35.21	107.7	0.67	0.067	0.69	0.069	9.67	0.967	10.04	1.004
399	66	Ecological restoration	Forest	＞20	35.21	107.7	0.67	0.067	0.681	0.0681	9.67	0.967	5.37	0.537
400	66	Ecological restoration	Forest	＞20	35.21	107.7	0.56	0.056	0.582	0.0582	17.69	1.769	18.35	1.835
401	66	Ecological restoration	Forest	＞20	35.21	107.7	0.56	0.056	0.572	0.0572	17.69	1.769	15.29	1.529
402	66	Ecological restoration	Forest	＞20	35.21	107.7	0.52	0.052	0.493	0.0493	20.07	2.007	18.37	1.837
403	66	Ecological restoration	Forest	＞20	35.21	107.7	0.52	0.052	0.5021	0.05021	20.07	2.007	20.34	2.034
404	66	Ecological restoration	Forest	＞20	35.21	107.7	0.61	0.061	0.642	0.0642									210.42	21.042	602.31	60.231	360.21	36.021	371.25	37.125	43.27	4.327	78.42	7.842	7.86	0.786	9.24	0.924	1.57	0.157	1.61	0.161
405	66	Ecological restoration	Forest	＞20	35.21	107.7	0.6	0.06	0.621	0.0621									210.42	21.042	602.31	60.231	64.2	6.42	150.37	15.037	43.27	4.327	78.42	7.842	7.86	0.786	9.24	0.924	1.57	0.157	1.61	0.161
406	66	Ecological restoration	Forest	＞20	35.21	107.7	0.59	0.059	0.623	0.0623									210.42	21.042	602.31	60.231	47.31	4.731	50.3	5.03	43.27	4.327	78.42	7.842	7.86	0.786	9.24	0.924	1.57	0.157	1.61	0.161
407	66	Ecological restoration	Grassland	＞20	35.21	107.7	0.61	0.061	0.61	0.061									210.42	21.042	602.31	60.231	10.24	1.024	15.04	1.504	43.27	4.327	78.42	7.842	7.86	0.786	9.24	0.924	1.57	0.157	1.61	0.161
408	66	Ecological restoration	Grassland	＞20	35.21	107.7	0.62	0.062	0.6	0.06									210.42	21.042	602.31	60.231	15.27	1.527	20.61	2.061	43.27	4.327	78.42	7.842	7.86	0.786	9.24	0.924	1.57	0.157	1.61	0.161
409	66	Ecological restoration	Grassland	＞20	35.21	107.7	0.618	0.0618	0.575	0.0575									210.42	21.042	602.31	60.231	0.04	0.004	5.13	0.513	43.27	4.327	78.42	7.842	7.86	0.786	9.24	0.924	1.57	0.157	1.61	0.161
410	66	Ecological restoration	Grassland	＞20	35.21	107.7	0.615	0.0615	0.56	0.056									210.42	21.042	602.31	60.231	0.02	0.002	0.1	0.01	43.27	4.327	78.42	7.842	7.86	0.786	9.24	0.924	1.57	0.157	1.61	0.161
411	66	Ecological restoration	Grassland	＞20	35.21	107.7	0.45	0.045	0.67	0.067	14.27	1.427	38.25	3.825
412	66	Ecological restoration	Grassland	＞20	35.21	107.7	0.41	0.041	0.65	0.065	11.42	1.142	39.58	3.958
413	66	Ecological restoration	Grassland	＞20	35.21	107.7	0.52	0.052	0.66	0.066	10.02	1.002	35.17	3.517
414	66	Ecological restoration	Grassland	＞20	35.21	107.7	0.53	0.053	0.665	0.0665	9.67	0.967	36.28	3.628
415	66	Ecological restoration	Grassland	＞20	35.21	107.7					1.73	0.173	1.24	0.124					250.37	25.037	230.68	23.068	180.43	18.043	182.55	18.255
416	66	Ecological restoration	Grassland	＞20	35.21	107.7					1.73	0.173	1.72	0.172					250.37	25.037	255.42	25.542	180.43	18.043	208.42	20.842
417	67	Ecological restoration	Grassland	0-10	39.35	100.12					1.73	0.173	2.231	0.2231					250.37	25.037	389.56	38.956	180.43	18.043	390.73	39.073
418	67	Ecological restoration	Grassland	0-10	39.35	100.12					1.73	0.173	1.496	0.1496					250.37	25.037	340.72	34.072	180.43	18.043	677.39	67.739
419	67	Ecological restoration	Grassland	0-10	39.35	100.12					1.73	0.173	1.327	0.1327					250.37	25.037	380.58	38.058	180.43	18.043	610.04	61.004
420	67	Ecological restoration	Grassland	0-10	39.35	100.12	0.46	0.02	0.52	0.03					4.9	0.18	7.75	0.92
421	67	Ecological restoration	Grassland	0-10	39.35	100.12	0.46	0.02	0.49	0.05					4.9	0.18	7.93	0.49
422	67	Ecological restoration	Grassland	0-10	39.35	100.12	0.46	0.02	0.51	0.04					4.9	0.18	8.29	0.37
423	67	Ecological restoration	Grassland	0-10	39.35	100.12	0.46	0.02	0.52	0.03					4.9	0.18	9.07	0.39
424	67	Ecological restoration	Grassland	0-10	39.35	100.12	0.46	0.02	0.56	0.02					4.9	0.18	10.64	0.72
425	67	Ecological restoration	Grassland	0-10	39.35	100.12	1.07	0.04	0.8	0.03	40.54	2.21	7.13	0.5
426	67	Ecological restoration	Grassland	0-10	39.35	100.12	1.07	0.04	0.71	0.02	40.54	2.21	14.2	0.83
427	67	Ecological restoration	Grassland	0-10	39.35	100.12	0.682	0.0682	0.684	0.0684
428	67	Ecological restoration	Grassland	0-10	39.35	100.12	0.682	0.0682	0.673	0.0673
429	67	Ecological restoration	Grassland	0-10	39.35	100.12	0.682	0.0682	0.654	0.0654
430	67	Ecological restoration	Grassland	0-10	39.35	100.12	0.682	0.0682	0.697	0.0697
431	67	Ecological restoration	Grassland	0-10	39.35	100.12					3.12	0.1	7.21	0.2													10.03	3.43	17.34	3.21	9	0.1	11.44	0.2	0.21	0	1.17	0.1
432	67	Ecological restoration	Grassland	0-10	39.35	100.12					3.12	0.1	15.09	0.3													10.03	3.43	22.9	0.5	9	0.1	18.32	0.2	0.21	0	2.42	0.1
433	67	Ecological restoration	Grassland	0-10	39.35	100.12					3.12	0.1	18.03	0.3													10.03	3.43	31.13	0.5	9	0.1	21	0.11	0.21	0	3.18	0.1
434	67	Ecological restoration	Grassland	0-10	39.35	100.12	0.6	0.03	0.62	0.02	16.31	0.97	16.79	0.98					62.06	5.29	349.02	20.17	2027	69.31	3674.64	71.67	12.69	0.42	168.11	5.99	8.5	0.43	13.67	0.76	1.33	0.02	0.97	0.01
435	68	Ecological restoration	Grassland	0-10	42.34	126.375	0.6	0.03	0.59	0.01	16.31	0.97	17.38	0.762					62.06	5.29	619.55	35.91	2027	69.31	5317.05	128.53	12.69	0.42	324.27	6.21	8.5	0.43	18.67	0.67	1.33	0.02	1.13	0.01
436	68	Ecological restoration	Grassland	0-10	42.34	126.375	0.6	0.03	0.89	0.02	16.31	0.97	22.94	0.683					62.06	5.29	578.96	9.07	2027	69.31	4792.1	99.7	12.69	0.42	349.53	5.96	8.5	0.43	9.33	0.56	1.33	0.02	0.76	0.01
437	68	Ecological restoration	Grassland	0-10	42.34	126.375	0.6	0.03	0.65	0.03	16.31	0.97	23.15	0.873					62.06	5.29	408.65	12.55	2027	69.31	4786.91	79.38	12.69	0.42	447.52	6.62	8.5	0.43	9	0.45	1.33	0.02	0.74	0.01
438	68	Ecological restoration	Grassland	10-20	42.34	126.375	0.1	0	0.05	0.1					0.42	0.32	0.43	0.2	162.38	6.57	257.54	14.25									3	0.19	4.01	0.25	2.65	0.08	3.47	0.03
439	68	Ecological restoration	Grassland	10-20	42.34	126.375	0.1	0	0.08	0.11					0.42	0.32	0.53	0.1	162.38	6.57	324.89	27.34									3	0.19	3.12	0.06	2.65	0.08	3.06	0.22
440	68	Ecological restoration	Grassland	10-20	42.34	126.375	0.1	0	0.12	0.12					0.42	0.32	0.6	0.051	162.38	6.57	301.68	20.56									3	0.19	2.84	0.25	2.65	0.08	3.27	0.19
441	68	Ecological restoration	Grassland	＞20	42.34	126.375	0.1	0	0.18	0.05					0.42	0.32	0.782	0.152	162.38	6.57	289.94	23.06									3	0.19	3.45	0.2	2.65	0.08	3.72	0.02
442	68	Ecological restoration	Grassland	＞20	42.34	126.375	0.54	0	0.57	0.01	1.68	0.11	1.99	0.07					50.38	3.68	202.6	27.5	23.67	3.67	38	3.7					5	1	4	2	1.59	0.11	2.02	0.15
443	68	Ecological restoration	Grassland	＞20	42.34	126.375	0.54	0	0.56	0	1.68	0.11	1.78	0.01					50.38	3.68	43.1	4.3	23.67	3.67	17.3	3.8					5	1	9	1	1.59	0.11	2.36	0.1
444	69	Ecological restoration	Grassland	10-20	34.6	92.58	0.54	0	0.54	0.01	1.68	0.11	1.16	0.12					50.38	3.68	88.5	17.8	23.67	3.67	83.6	11.5					5	1	19	2	1.59	0.11	2.51	0.08
445	69	Ecological restoration	Grassland	10-20	34.6	92.58	0.54	0	0.55	0.01	1.68	0.11	0.73	0.02					50.38	3.68	126.7	10.4	23.67	3.67	188.3	29.8					5	1	16	2	1.59	0.11	2.42	0.14
446	69	Ecological restoration	Grassland	10-20	34.6	92.58	0.54	0	0.54	0	1.68	0.11	0.59	0.03					50.38	3.68	362.9	50.9	23.67	3.67	576.9	130.5					5	1	11	2	1.59	0.11	2.28	0.1
447	69	Ecological restoration	Grassland	10-20	34.6	92.58					26.55	0.56	16.01	3.56
448	69	Ecological restoration	Grassland	10-20	34.6	92.58					26.55	0.56	49.78	2.48
449	69	Ecological restoration	Grassland	10-20	34.6	92.58					26.55	0.56	43.11	3.45
450	69	Ecological restoration	Grassland	10-20	34.6	92.58	0.84	0.77	0.88	0.1	82.13	5.25	77.3	9.38																					1.166	0.155	1.061	0.105	0.346	0.086	0.429	0.046
451	69	Ecological restoration	Grassland	10-20	34.6	92.58	0.77	0.07	0.8	0.13	79.99	7.39	69.38	7.66																					0.975	0.155	0.899	0.105	0.53	0.086	0.47	0.046
452	69	Ecological restoration	Grassland	10-20	34.6	92.58	0.72	0.04	0.7	0.05	69.32	5.11	65	2.99																					0.757	0.155	0.722	0.105	0.599	0.086	0.586	0.046
453	69	Ecological restoration	Grassland	10-20	34.6	92.58	0.84	0.77	0.83	0.03	82.13	5.25	74.78	10.19																					1.166	0.155	1.056	0.104	0.346	0.086	0.374	0.07
457	71	Ecological restoration	Grassland	0-10	34.78	100.35	0.77	0.07	0.84	0.06	79.99	7.39	83.87	9.82																					0.975	0.155	0.962	0.104	0.53	0.086	0.454	0.07
458	71	Ecological restoration	Grassland	10-20	34.78	100.35	0.72	0.04	0.68	0.14	69.32	5.11	70.18	7.36																					0.757	0.155	0.753	0.104	0.599	0.086	0.613	0.07
459	71	Ecological restoration	Grassland	10-20	34.78	100.35	0.01	0.001	0.55	0.055	0.01	0.001	0.02	0.002					133.15	48.68	206.57	42.07	83.24	30.04	226.78	46.4	60.8	21.92	57.66	11.74
460	71	Ecological restoration	Grassland	10-20	34.78	100.35	0.01	0.001	0.79	0.079	0.01	0.001	0.02	0.002					133.15	48.68	182.88	40.11	83.24	30.04	211.59	46.4	60.8	21.92	61.52	13.49
32	5	Ecological rehabilitation	Forest	0-10	36.76	109.31	0.01	0.001	0.73	0.073	0.01	0.001	0.02	0.002					133.15	48.68	269.98	49.92	83.24	30.04	207.09	38.29	60.8	21.92	63.73	11.78
33	5	Ecological rehabilitation	Forest	10-20	36.76	109.31	0.07	0.02	0.07	0.01	1.23	0.92	1.73	0.58
34	5	Ecological rehabilitation	Forest	＞20	36.76	109.31	0.09	0.01	0.11	0.02	0.16	0.09	0.2	0.02
35	5	Ecological rehabilitation	Forest	＞20	36.76	109.31	0.12	0.02	0.21	0.03	2.3	0.41	7.96	0.21
36	5	Ecological rehabilitation	Forest	0-10	36.76	109.31	0.12	0.02	0.14	0.01	2.3	0.41	3.07	0.16
37	5	Ecological rehabilitation	Forest	10-20	36.76	109.31	0.12	0.02	0.18	0.02	2.3	0.41	2.98	0.31
38	5	Ecological rehabilitation	Forest	＞20	36.76	109.31	0.12	0.02	0.27	0.02	2.3	0.41	6.7	0.67
39	5	Ecological rehabilitation	Forest	＞20	36.76	109.31	0.12	0.02	0.26	0.02	2.3	0.41	13.2	1.8
40	5	Ecological rehabilitation	Forest	0-10	36.76	109.31					43.62	5.08	44.39	2.54
41	5	Ecological rehabilitation	Forest	10-20	36.76	109.31					43.62	5.08	47	3.23
42	5	Ecological rehabilitation	Forest	＞20	36.76	109.31					43.62	5.08	66.53	18.58
43	5	Ecological rehabilitation	Forest	＞20	36.76	109.31	0.24	0.024	0.25	0.025	1.88	0.188	2.92	0.292	0.024	0.0024	0.045	0.0045																	1.44	0.144	1.69	0.169
53	7	Ecological rehabilitation	Grassland	0-10	40.44	116	0.24	0.024	0.32	0.032	1.88	0.188	2.83	0.283	0.024	0.0024	0.068	0.0068																	1.44	0.144	1.68	0.168
54	7	Ecological rehabilitation	Grassland	0-10	40.44	116	0.24	0.024	0.35	0.035	1.88	0.188	5	0.5	0.024	0.0024	0.139	0.0139																	1.44	0.144	1.65	0.165
75	10	Ecological rehabilitation	Grassland	0-10	35.98	106.43	0.24	0.024	0.28	0.028	1.88	0.188	2.88	0.288	0.024	0.0024	0.046	0.0046																	1.44	0.144	1.55	0.155
76	10	Ecological rehabilitation	Grassland	0-10	35.98	106.43	0.24	0.024	0.35	0.035	1.88	0.188	4.17	0.417	0.024	0.0024	0.072	0.0072																	1.44	0.144	1.52	0.152
77	10	Ecological rehabilitation	Grassland	0-10	35.98	106.43	0.24	0.024	0.39	0.039	1.88	0.188	5.47	0.547	0.024	0.0024	0.113	0.0113																	1.44	0.144	1.48	0.148
78	10	Ecological rehabilitation	Grassland	10-20	35.98	106.43	0.24	0.024	0.36	0.036	1.88	0.188	2.88	0.288	0.024	0.0024	0.101	0.0101																	1.44	0.144	1.74	0.174
79	10	Ecological rehabilitation	Grassland	10-20	35.98	106.43	0.24	0.024	0.41	0.041	1.88	0.188	4.95	0.495	0.024	0.0024	0.125	0.0125																	1.44	0.144	1.59	0.159
80	10	Ecological rehabilitation	Grassland	10-20	35.98	106.43	0.24	0.024	0.5	0.05	1.88	0.188	6.57	0.657	0.024	0.0024	0.192	0.0192																	1.44	0.144	1.25	0.125
81	10	Ecological rehabilitation	Grassland	＞20	35.98	106.43	0.12	0.005	0.22	0.012	1.26	0.08	1.94	0.14																					0.68	0.068	0.77	0.077	0.39	0.039	0.43	0.043
82	10	Ecological rehabilitation	Grassland	＞20	35.98	106.43					26.56	1.62	24.61	2.11
83	10	Ecological rehabilitation	Grassland	＞20	35.98	106.43					26.56	1.62	23.08	1.8
88	12	Ecological rehabilitation	Grassland	0-10	34.31	101.37					26.56	1.62	23.48	2.37
89	12	Ecological rehabilitation	Grassland	0-10	34.31	101.37					26.56	1.62	15.71	1.27
90	12	Ecological rehabilitation	Grassland	0-10	34.31	101.37					26.56	1.62	34.82	2.55
95	15	Ecological rehabilitation	Forest	0-10	38.43	114.09					26.56	1.62	24.66	2.47
96	15	Ecological rehabilitation	Forest	0-10	38.43	114.09	0.523	0.0523	0.5014	0.05014	22.3	2.23	14.01	1.401	14.35	1.435	23.69	2.369
97	15	Ecological rehabilitation	Forest	0-10	38.43	114.09	0.523	0.0523	0.587	0.0587	22.3	2.23	16.07	1.607	14.35	1.435	19.21	1.921
98	15	Ecological rehabilitation	Forest	0-10	38.43	114.09	0.523	0.0523	0.663	0.0663	22.3	2.23	21.65	2.165	14.35	1.435	18.43	1.843
99	15	Ecological rehabilitation	Forest	0-10	38.43	114.09	0.32	0.02	0.31	0.03					19.23	2.23	18.78	3.45
100	16	Ecological rehabilitation	Forest	0-10	26.8	106.75	0.32	0.02	0.29	0.02					19.23	2.23	18.15	2.06
101	16	Ecological rehabilitation	Forest	0-10	26.8	106.75	0.32	0.02	0.28	0.03					19.23	2.23	17.89	3.79
102	16	Ecological rehabilitation	Forest	0-10	26.8	106.75	0.32	0.02	0.24	0.01					19.23	2.23	17.56	2.13
103	16	Ecological rehabilitation	Forest	0-10	26.8	106.75	0.32	0.02	0.21	0.03					19.23	2.23	17.34	2.44
104	16	Ecological rehabilitation	Forest	0-10	26.8	106.75					6.23	0.623	6.421	0.6421					235.49	23.549	623.54	62.354	1635.96	163.596	1746.38	174.638					10	1	17.56	1.756	2.13	0.213	2.54	0.254
105	16	Ecological rehabilitation	Forest	0-10	26.8	106.75					5.31	0.531	5.321	0.5321					235.49	23.549	632.54	63.254	1635.96	163.596	1705.34	170.534					10	1	16.32	1.632	3.13	0.313	2.34	0.234
106	16	Ecological rehabilitation	Forest	0-10	26.8	106.75					3.19	0.319	4.25	0.425					235.49	23.549	627.35	62.735	1635.96	163.596	1724.34	172.434					10	1	15.2	1.52	4.13	0.413	2.56	0.256
107	16	Ecological rehabilitation	Forest	0-10	26.8	106.75					1.44	0.144	2.33	0.233					235.49	23.549	631.28	63.128	1635.96	163.596	1786.25	178.625					10	1	14.98	1.498	5.13	0.513	2.41	0.241
108	16	Ecological rehabilitation	Forest	0-10	26.8	106.75					6.23	0.623	7.43	0.743					235.49	23.549	1452.32	145.232	1635.96	163.596	1852.34	185.234					10	1	22.31	2.231	6.13	0.613	2.89	0.289
109	16	Ecological rehabilitation	Forest	0-10	26.8	106.75					5.31	0.531	5.44	0.544					235.49	23.549	1463.28	146.328	1635.96	163.596	1800.24	180.024					10	1	20.57	2.057	7.13	0.713	2.96	0.296
110	16	Ecological rehabilitation	Forest	0-10	26.8	106.75					3.19	0.319	4.08	0.408					235.49	23.549	1308.69	130.869	1635.96	163.596	1875.39	187.539					10	1	21.34	2.134	8.13	0.813	3.01	0.301
111	16	Ecological rehabilitation	Forest	0-10	26.8	106.75					1.44	0.144	1.04	0.104					235.49	23.549	1234.52	123.452	1635.96	163.596	1846.38	184.638					10	1	20.96	2.096	9.13	0.913	3.06	0.306
116	18	Ecological rehabilitation	Forest	0-10	20.25	109.66					6.23	0.623	7.24	0.724					235.49	23.549	1235.63	123.563	1635.96	163.596	3002.46	300.246					10	1	23.47	2.347	10.13	1.013	2.21	0.221
117	18	Ecological rehabilitation	Forest	0-10	20.25	109.66					5.31	0.531	5.32	0.532					235.49	23.549	1200.5	120.05	1635.96	163.596	3015.72	301.572					10	1	22.1	2.21	11.13	1.113	2.16	0.216
118	18	Ecological rehabilitation	Forest	0-10	20.25	109.66					3.19	0.319	4.01	0.401					235.49	23.549	1204.36	120.436	1635.96	163.596	3072.86	307.286					10	1	23.54	2.354	12.13	1.213	2.34	0.234
119	18	Ecological rehabilitation	Forest	0-10	20.25	109.66					1.44	0.144	2.27	0.227					235.49	23.549	1125.69	112.569	1635.96	163.596	3016.24	301.624					10	1	20.37	2.037	13.13	1.313	2.33	0.233
120	18	Ecological rehabilitation	Forest	0-10	20.25	109.66					6.23	0.623	7.06	0.706					235.49	23.549	1124.37	112.437	1635.96	163.596	2834.65	283.465					10	1	21.07	2.107	14.13	1.413	2.45	0.245
121	18	Ecological rehabilitation	Forest	0-10	20.25	109.66					5.31	0.531	6.13	0.613					235.49	23.549	1102.36	110.236	1635.96	163.596	2876.39	287.639					10	1	22.31	2.231	15.13	1.513	2.34	0.234
122	18	Ecological rehabilitation	Forest	0-10	20.25	109.66					3.19	0.319	5.09	0.509					235.49	23.549	1028.69	102.869	1635.96	163.596	2846.37	284.637					10	1	22.64	2.264	16.13	1.613	2.36	0.236
123	18	Ecological rehabilitation	Forest	0-10	20.25	109.66					1.44	0.144	3.16	0.316					235.49	23.549	1158.37	115.837	1635.96	163.596	2831	283.1					10	1	22.3	2.23	17.13	1.713	2.31	0.231
124	19	Ecological rehabilitation	Grassland	0-10	37.78	107.36					6.23	0.623	7.33	0.733					235.49	23.549	1124.37	112.437	1635.96	163.596	2753.24	275.324					10	1	20.01	2.001	18.13	1.813	2.2	0.22
125	19	Ecological rehabilitation	Grassland	0-10	37.78	107.36					5.31	0.531	6.03	0.603					235.49	23.549	1136.96	113.696	1635.96	163.596	2775.31	277.531					10	1	20.07	2.007	19.13	1.913	2.21	0.221
126	19	Ecological rehabilitation	Grassland	0-10	37.78	107.36					3.19	0.319	5.96	0.596					235.49	23.549	1133.24	113.324	1635.96	163.596	2750.34	275.034					10	1	22.3	2.23	20.13	2.013	2.23	0.223
127	19	Ecological rehabilitation	Grassland	0-10	37.78	107.36					1.44	0.144	5.08	0.508					235.49	23.549	1158.33	115.833	1635.96	163.596	2763.32	276.332					10	1	21.46	2.146	21.13	2.113	2.14	0.214
128	19	Ecological rehabilitation	Grassland	0-10	37.78	107.36					6.23	0.623	8.13	0.813					235.49	23.549	1200.37	120.037	1635.96	163.596	2434.26	243.426					10	1	22.31	2.231	22.13	2.213	2.65	0.265
129	19	Ecological rehabilitation	Grassland	0-10	37.78	107.36					5.31	0.531	6.24	0.624					235.49	23.549	1206.38	120.638	1635.96	163.596	2389.65	238.965					10	1	24.17	2.417	23.13	2.313	2.64	0.264
130	19	Ecological rehabilitation	Grassland	0-10	37.78	107.36					3.19	0.319	6.07	0.607					235.49	23.549	1254.36	125.436	1635.96	163.596	2345.36	234.536					10	1	23.1	2.31	24.13	2.413	2.74	0.274
131	19	Ecological rehabilitation	Grassland	0-10	37.78	107.36					1.44	0.144	5.31	0.531					235.49	23.549	1211.07	121.107	1635.96	163.596	2378.13	237.813					10	1	22.96	2.296	25.13	2.513	2.59	0.259
132	19	Ecological rehabilitation	Grassland	0-10	37.78	107.36	0.82	0.02	0.82	0.04	30.51	2.21	24.84	2.38
133	19	Ecological rehabilitation	Grassland	0-10	37.78	107.36	0.82	0.02	0.84	0.02	30.51	2.21	23.94	2.84
134	20	Ecological rehabilitation	Forest	0-10	37.46	122.1	0.82	0.02	0.86	0.04	30.51	2.21	22.55	1.3
135	20	Ecological rehabilitation	Forest	0-10	37.46	122.1	0.82	0.02	0.75	0.09	30.51	2.21	15.75	3.97
136	20	Ecological rehabilitation	Forest	0-10	37.46	122.1					13.1	0.7	15.5	1.5					298.67	29.867	371.45	37.145	48.67	4.867	57.38	5.738
137	20	Ecological rehabilitation	Forest	0-10	37.46	122.1					10.8	1.9	14.1	1.3					298.67	29.867	371.45	37.145	48.67	4.867	57.38	5.738
138	20	Ecological rehabilitation	Forest	0-10	37.46	122.1					11.9	1.8	14.8	1.4					298.67	29.867	371.45	37.145	48.67	4.867	57.38	5.738
139	20	Ecological rehabilitation	Forest	0-10	37.46	122.1	0.82	0.082	0.62	0.062	9.22	0.922	2.16	0.216																	2489.31	248.931	2005.37	200.537	6.42	0.642	6.33	0.633
140	20	Ecological rehabilitation	Forest	0-10	37.46	122.1	0.681	0.0681	0.61	0.061	2.67	0.267	2.24	0.224																	2213.14	221.314	1003.54	100.354	6.29	0.629	5.31	0.531
141	20	Ecological rehabilitation	Forest	0-10	37.46	122.1	0.61	0.061	0.59	0.059	2.65	0.265	2.34	0.234																	1742.38	174.238	823.5	82.35	6.21	0.621	5.01	0.501
183	27	Ecological rehabilitation	Forest	10-20	36.86	109.33	0.6	0.06	0.58	0.058	2.49	0.249	1.69	0.169																	1532.04	153.204	863.94	86.394	5.96	0.596	5.23	0.523
184	27	Ecological rehabilitation	Forest	＞20	36.86	109.33	0.605	0.0605	0.631	0.0631	1.59	0.159	1.87	0.187																	1487.22	148.722	905.38	90.538	5.68	0.568	5.73	0.573
185	27	Ecological rehabilitation	Forest	＞20	36.86	109.33	0.611	0.0611	0.601	0.0601	1.98	0.198	1.56	0.156																	1467.38	146.738	1524.37	152.437	5.51	0.551	6.07	0.607
189	29	Ecological rehabilitation	Grassland	0-10	43.03	119.65	0.563	0.0563	0.622	0.0622	3.84	0.384	2.04	0.204																	1356.27	135.627	1763.25	176.325	5.37	0.537	5.52	0.552
190	29	Ecological rehabilitation	Grassland	10-20	43.03	119.65	0.612	0.0612	0.633	0.0633	4.37	0.437	2.04	0.204																	1242.31	124.231	1637.28	163.728	5.41	0.541	6.08	0.608
191	29	Ecological rehabilitation	Grassland	＞20	43.03	119.65	0.584	0.0584	0.643	0.0643	9.01	0.901	2.36	0.236																	1002.34	100.234	1637.28	163.728	4.59	0.459	6	0.6
207	31	Ecological rehabilitation	Grassland	＞20	33.13	102.62	0.58	0.058	0.663	0.0663	8.76	0.876	2.27	0.227																	896.27	89.627	2068.37	206.837	4.03	0.403	5.78	0.578
208	31	Ecological rehabilitation	Grassland	＞20	33.13	102.62	0.82	0.082	0.621	0.0621	9.22	0.922	2.87	0.287																	2489.31	248.931	2022.17	202.217	6.42	0.642	6.33	0.633
209	31	Ecological rehabilitation	Grassland	＞20	33.13	102.62	0.681	0.0681	0.553	0.0553	2.67	0.267	1.68	0.168																	2213.14	221.314	1835.67	183.567	6.29	0.629	6.24	0.624
210	31	Ecological rehabilitation	Grassland	＞20	33.13	102.62	0.61	0.061	0.552	0.0552	2.65	0.265	1.79	0.179																	1742.38	174.238	1839.57	183.957	6.21	0.621	6.11	0.611
211	31	Ecological rehabilitation	Grassland	＞20	33.13	102.62	0.6	0.06	0.551	0.0551	2.49	0.249	1.56	0.156																	1532.04	153.204	1753.68	175.368	5.96	0.596	6.07	0.607
212	31	Ecological rehabilitation	Grassland	＞20	33.13	102.62	0.605	0.0605	0.554	0.0554	1.59	0.159	3.16	0.316																	1487.22	148.722	1634.23	163.423	5.68	0.568	5.97	0.597
216	32	Ecological rehabilitation	Grassland	0-10	44.25	123.57	0.611	0.0611	0.552	0.0552	1.98	0.198	3.31	0.331																	1467.38	146.738	1624.31	162.431	5.51	0.551	5.77	0.577
217	32	Ecological rehabilitation	Grassland	0-10	44.25	123.57	0.563	0.0563	0.504	0.0504	3.84	0.384	5.07	0.507																	1356.27	135.627	1483.57	148.357	5.37	0.537	5.68	0.568
218	32	Ecological rehabilitation	Grassland	0-10	44.25	123.57	0.612	0.0612	0.531	0.0531	4.37	0.437	6.01	0.601																	1242.31	124.231	1499.03	149.903	5.41	0.541	5.43	0.543
222	32	Ecological rehabilitation	Grassland	0-10	44.25	123.57	0.584	0.0584	0.507	0.0507	9.01	0.901	6.23	0.623																	1002.34	100.234	1754.03	175.403	4.59	0.459	5.23	0.523
223	32	Ecological rehabilitation	Grassland	0-10	44.25	123.57	0.58	0.058	0.504	0.0504	8.76	0.876	9.38	0.938																	896.27	89.627	1798.99	179.899	4.03	0.403	5.16	0.516
224	32	Ecological rehabilitation	Grassland	0-10	44.25	123.57					2.03	0.203	3.26	0.326																					0.42	0.042	0.65	0.065
236	35	Ecological rehabilitation	Grassland	0-10	32.52	91.67					1.69	0.169	2.74	0.274																					0.413	0.0413	0.64	0.064
322	52	Ecological rehabilitation	Grassland	10-20	47.45	126.92					2.03	0.203	4.13	0.413																					0.42	0.042	0.72	0.072
323	53	Ecological rehabilitation	Grassland	0-10	44.07	125.7					1.69	0.169	2.69	0.269																					0.413	0.0413	0.71	0.071
324	53	Ecological rehabilitation	Grassland	0-10	44.07	125.7					2.03	0.203	4.08	0.408																					0.42	0.042	0.78	0.078
325	53	Ecological rehabilitation	Grassland	0-10	44.07	125.7					1.69	0.169	3.13	0.313																					0.413	0.0413	0.76	0.076
329	54	Ecological rehabilitation	Grassland	0-10	42.67	121.52					2.03	0.203	5.54	0.554																					0.42	0.042	0.75	0.075
330	54	Ecological rehabilitation	Forest	0-10	42.67	121.52					1.69	0.169	4.1	0.41																					0.413	0.0413	0.69	0.069
331	54	Ecological rehabilitation	Forest	0-10	42.67	121.52					2.03	0.203	4.21	0.421																					0.42	0.042	0.66	0.066
332	55	Ecological rehabilitation	Forest	0-10	22.54	114.55					1.69	0.169	3.06	0.306																					0.413	0.0413	0.83	0.083
333	55	Ecological rehabilitation	Forest	0-10	22.54	114.55					2.03	0.203	5.47	0.547																					0.42	0.042	0.85	0.085
334	56	Ecological rehabilitation	Grassland	0-10	25.62	116.46					1.69	0.169	3.012	0.3012																					0.413	0.0413	0.8	0.08
335	56	Ecological rehabilitation	Forest	0-10	25.62	116.46					2.03	0.203	2.84	0.284																					0.42	0.042	0.62	0.062
336	56	Ecological rehabilitation	Forest	10-20	25.62	116.46					1.69	0.169	1.95	0.195																					0.413	0.0413	0.46	0.046
337	56	Ecological rehabilitation	Forest	10-20	25.62	116.46					2.03	0.203	2.99	0.299																					0.42	0.042	0.82	0.082
338	56	Ecological rehabilitation	Forest	＞20	25.62	116.46					1.69	0.169	2.57	0.257																					0.413	0.0413	0.64	0.064
339	57	Ecological rehabilitation	Grassland	0-10	45.53	126.26					2.03	0.203	2.74	0.274																					0.42	0.042	0.4	0.04
340	57	Ecological rehabilitation	Grassland	0-10	45.53	126.26					1.69	0.169	2.66	0.266																					0.413	0.0413	0.63	0.063
341	57	Ecological rehabilitation	Grassland	0-10	45.53	126.26	1.08	0.08	0.79	0.13
342	58	Ecological rehabilitation	Grassland	0-10	33.72	102.43	0.53	0.14	0.61	0.04
343	58	Ecological rehabilitation	Grassland	0-10	33.72	102.43	0.21	0.06	0.49	0.05
344	58	Ecological rehabilitation	Grassland	10-20	33.72	102.43	1.08	0.08	1.19	0.09
345	58	Ecological rehabilitation	Grassland	0-10	33.72	102.43	0.53	0.14	0.63	0.11
346	58	Ecological rehabilitation	Grassland	0-10	33.72	102.43	0.21	0.06	0.46	0.1
347	58	Ecological rehabilitation	Grassland	10-20	33.72	102.43	1.08	0.08	0.97	0.09
348	58	Ecological rehabilitation	Grassland	0-10	33.72	102.43	0.53	0.14	0.96	0.02
349	58	Ecological rehabilitation	Grassland	0-10	33.72	102.43	0.21	0.06	0.74	0.18
350	58	Ecological rehabilitation	Grassland	10-20	33.72	102.43	0.581	0.0581	0.57	0.057	6.01	0.601	7.49	0.749					40.27	4.027	42.21	4.221									5.89	0.589	5.67	0.567	1.07	0.107	1.26	0.126	0.436	0.0436	0.389	0.0389
352	60	Ecological rehabilitation	Forest	0-10	31.0262	150.273	0.562	0.0562	0.565	0.0565	7.64	0.764	8.22	0.822					58.67	5.867	62.23	6.223									7.55	0.755	6.07	0.607	1.243	0.1243	1.15	0.115	0.397	0.0397	0.401	0.0401
353	60	Ecological rehabilitation	Forest	0-10	31.0262	150.273	0.56	0.056	0.557	0.0557	10.01	1.001	8.34	0.834					83.49	8.349	125.5	12.55									3.27	0.327	3.3	0.33	0.86	0.086	1.23	0.123	0.411	0.0411	0.396	0.0396
354	60	Ecological rehabilitation	Forest	0-10	31.0262	150.273	0.69	0.069	0.74	0.074	8.441	0.8441	8.43	0.843					104.57	10.457	122.46	12.246									6.19	0.619	7.68	0.768	1.264	0.1264	1.54	0.154	0.376	0.0376	0.269	0.0269
355	60	Ecological rehabilitation	Forest	0-10	31.0262	150.273	0.512	0.0512	0.501	0.0501	3.07	0.307	4.22	0.422					103.22	10.322	107.68	10.768									5.97	0.597	4.77	0.477	1.19	0.119	1.01	0.101	0.376	0.0376	0.409	0.0409
356	60	Ecological rehabilitation	Forest	0-10	31.0262	150.273	0.499	0.0499	0.498	0.0498	4.65	0.465	4.86	0.486					40.27	4.027	42.21	4.221									5.89	0.589	5.67	0.567	1.07	0.107	1.26	0.126	0.436	0.0436	0.389	0.0389
357	60	Ecological rehabilitation	Forest	0-10	31.0262	150.273	0.463	0.0463	0.421	0.0421	8.16	0.816	6.22	0.622					58.67	5.867	62.23	6.223									7.55	0.755	6.07	0.607	1.243	0.1243	1.15	0.115	0.397	0.0397	0.401	0.0401
390	64	Ecological rehabilitation	Forest	0-10	22.65	114.02	0.473	0.0473	0.452	0.0452	4.68	0.468	4.09	0.409					83.49	8.349	125.5	12.55									3.27	0.327	3.3	0.33	0.86	0.086	1.23	0.123	0.411	0.0411	0.396	0.0396
391	64	Ecological rehabilitation	Forest	10-20	22.65	114.02	0.69	0.069	0.713	0.0713	4.25	0.425	4.13	0.413					104.57	10.457	122.46	12.246									6.19	0.619	7.68	0.768	1.264	0.1264	1.54	0.154	0.376	0.0376	0.269	0.0269
392	64	Ecological rehabilitation	Forest	10-20	22.65	114.02	0.452	0.0452	0.401	0.0401	2.66	0.266	3.87	0.387					103.22	10.322	107.68	10.768									5.97	0.597	4.77	0.477	1.19	0.119	1.01	0.101	0.376	0.0376	0.409	0.0409
393	64	Ecological rehabilitation	Forest	＞20	22.65	114.02	0.53	0.02	0.6	0.04	13.1	1.43	8.59	0.39
394	65	Ecological rehabilitation	Forest	10-20	32.37	73.87	0.53	0.02	0.59	0.03	13.1	1.43	11.3	0.67
395	65	Ecological rehabilitation	Forest	10-20	32.37	73.87	0.53	0.02	0.69	0.04	13.1	1.43	11.7	1.78
396	65	Ecological rehabilitation	Forest	10-20	32.37	73.87	0.4	0.01	0.43	0.01	2.65	0.07	2.94	0.03	8.63	1.85	30.2	2.33	1098	74.8	1476	29.8									10.3	1.33	19.7	1.2	2.06	0.05	2.61	0.05
454	70	Ecological rehabilitation	Forest	0-10	25.67	105.65	0.4	0.01	0.39	0.01	2.65	0.07	3.83	0.07	8.63	1.85	39.5	0.84	1098	74.8	2253	52.8									10.3	1.33	18.3	1.33	2.06	0.05	2.77	0.05
455	70	Ecological rehabilitation	Forest	0-10	25.67	105.65	0.4	0.01	0.38	0	2.65	0.07	2.56	0.18	8.63	1.85	18.9	0.78	1098	74.8	1016	16.1									10.3	1.33	20	1.15	2.06	0.05	2.55	0.07
456	70	Ecological rehabilitation	Forest	10-20	25.67	105.65	0.4	0.01	0.44	0	2.65	0.07	4.24	0.14	8.63	1.85	8.85	1.88	1098	74.8	1437	76.9									10.3	1.33	20.3	1.2	2.06	0.05	2.69	0.09
461	72	Ecological rehabilitation	Forest	10-20	25.64	116.46					0.531	0.0531	1.23	0.123
462	72	Ecological rehabilitation	Forest	10-20	25.64	116.46					1.042	0.1042	0.86	0.086
463	72	Ecological rehabilitation	Forest	10-20	25.64	116.46					2.369	0.2369	0.87	0.087
